# Supplementary material for: Implication of the Autophagy-Related Protein Beclin1 in the Regulation of EcoHIV Replication and Inflammatory Responses
Source: Viruses. 2023 Sep 14;15(9):1923. doi: 10.3390/v15091923 (PMC10537636; doi:10.3390/v15091923)
Supplement: Supplementary file 1 [file viruses-15-01923-s001.zip]

Archive with 1 entries (1 files):
- viruses-2553197-supplementary.pdf
